# Supplementary material for: Cl-amidine confers organ protection and improves survival in hemorrhagic shock rats via the PAD4-CitH3-NETs axis
Source: PLoS One. 2025 Jul 1;20(7):e0327085. doi: 10.1371/journal.pone.0327085 (PMC12212502; doi:10.1371/journal.pone.0327085)
Supplement: S1 Data — (XLSX) [file pone.0327085.s001.xlsx]

## Sheet: S1 Data. Raw data of Figures
Fig.1B Survival rates in a lethal HS model across experimental groups
Time after treatment (hour)
Group	0h	0.5h	1h	2h	3h	4h	6h	12h	24h	48h	72h
sham	1	1	1	1	1	1	1	1	1	1	1
HS	1	0.7	0.4	0.1	0	0	0	0	0	0	0
Vehicle	1	0.6	0.3	0.1	0	0	0	0	0	0	0
Cl-amidine	1	1	1	1	0.9	0.8	0.6	0.4	0.4	0.4	0.4
Fig.1C MAP in Each Group at Different Time Points
(mmHg)
	sham-01	sham-02	sham-03	sham-04	sham-05	sham-06	sham-07	sham-08	Mean±SD
Baseline	135.81	130.863	127.848	125.348	120.451	114.293	115.544	124.132	124.29±7.38
0min	132.755	128.774	124.559	122.372	117.461	110.934	112.297	122.187	122.44±7.63
30min	132.956	128.668	125.87	126.852	120.724	113.832	113.449	125.813	121.54±8.53
60min	128.926	127.265	121.206	122.629	117.263	114.341	113.507	121.783	120.87±5.60
90min	133.446	124.926	122.938	124.301	117.302	114.162	111.853	119.282	121.03±6.89
120min	132.195	123.559	122.892	121.511	118.048	110.074	114.261	118.534	120.6±5.93
180min	128.561	125.742	125.523	124.01	117.505	114.73	113.519	122.038	121.45±5.56
240min	132.121	131.782	126.801	123.114	117.005	113.044	109.587	120.541	122.23±7.58
360min	136.024	130.73	124.28	122.284	119.756	112.769	109.838	121.184	122.11±8.59
	HS-01	HS-02	HS-03	HS-04	HS-05	HS-06	HS-07	HS-08
Baseline	127.07	125.568	110.317	115.771	120.745	125.771	120.882	127.034	121.64±6.04
0min	38.6356	39.9919	31.7745	38.4822	40.5057	44.8341	44.8501	40.2205	39.91±4.12
30min	62.8461	56.6109	47.8458	51.8467	50.7163	57.3129	63.4145	63.4738	56.76±6.17
60min	56.6776	58.7849	53.6754	58.0424	59.1492	60.4978	65.0549	63.9255	59.48±3.7
90min	50.8123	58.0179	52.7163	56.5459	60.974	61.7948	65.085	60.7783	58.34±4.81
120min	48.5319	53.4052	46.4256	48.8312	55.9342	53.2067	59.2207	59.7939	53.17±4.99
180min	52.8622	54.0076	51.2707	56.1487	52.8227	54.4923	56.9327	56.7266	54.41±2.06
240min	55.6537	56.5374	45.4449	56.2353	52.9318	52.8161	53.3987	53.3149	53.29±3.52
360min	56.7285	51.1465	43.9569	54.8876	54.9252	50.9008	53.4937	51.4759	52.2±3.93
	Vehicle-01	Vehicle-02	Vehicle-03	Vehicle-04	Vehicle-05	Vehicle-06	Vehicle-07	Vehicle-08
Baseline	103.688	113.318	120.634	132.637	130.57	120.413	109	120.6	118.86±9.95
0min	34.3665	41.9457	45.8073	46.0576	46.5894	40.9876	36.3976	37.1797	41.17±4.79
30min	54.3633	58.4809	61.4898	67.5989	64.8827	57.6329	47.7263	49.4251	57.7±7.01
60min	57.7045	62.175	67.1132	75.3117	70.2925	64.6879	51.2801	51.2199	62.47±8.68
90min	60.192	63.3844	66.5542	70.1118	74.6086	66.0177	52.8217	52.0443	63.22±7.91
120min	55.6142	57.7609	58.6287	67.1801	65.3655	56.8386	49.859	41.6868	56.62±8.13
180min	55.0589	57.7544	57.6264	65.1387	63.9415	56.1666	46.9498	42.4003	55.63±7.74
240min	54.4678	52.5045	53.5436	62.7002	58.8019	54.625	49.7893	42.4435	53.61±6.47
360min	51.1088	52.977	54.5281	61.6254	57.9115	53.2979	47.3837	40.4953	52.42±6.43
	Cl-amidine -01	Cl-amidine -02	Cl-amidine -03	Cl-amidine -04	Cl-amidine-05	Cl-amidine -06	Cl-amidine -07	Cl-amidine -08
Baseline	123.27	131.839	110.775	127.456	119.058	128.438	135.183	126.722	125.34±7.66
0min	46.6091	45.2425	42.2638	50.7079	45.7207	43.2868	48.7917	31.2795	44.24±5.91
30min	58.7944	62.7415	53.2406	57.3883	60.16	62.8677	60.9552	61.375	59.69±3.20
60min	64.4648	84.6781	69.2845	66.797	70.893	69.9734	78.7225	65.1575	71.25±7.02
90min	81.4255	107.026	63.6855	69.9019	89.6315	52.6909	105.754	68.4102	79.82±19.77
120min	73.5273	108.279	68.8817	79.2025	89.9985	59.4955	107.908	78.8665	83.27±17.65
180min	77.2778	96.2384	69.9329	84.0212	78.6622	72.8694	99.5409	81.4565	82.5±10.52
240min	79.9827	88.8324	76.65	80.0147	70.7546	73.5668	104.544	82.489	82.1±10.62
360min	78.9738	84.5341	76.8421	79.034	72.6181	88.0277	104.061	83.4885	83.45±9.62
LAC(mmol/L)
	sham	HS	Vehicle	Cl-amidine
01	0.73	2.91	3.97	0.64
02	1.86	3.04	4.69	1.18
03	0.65	3.26	6.08	0.53
04	1.3	3.64	5.03	1.95
05	1.76	6.08	2.6	1.52
06	0.6	4.91	4.28	2.39
07	1.37	3.61	4.01	2.28
08	0.98	5.23	1.56	2.21
Mean±SD	1.16±0.49	4.09±1.17	4.42±0.10	1.59±0.74
PH
	sham	HS	Vehicle	Cl-amidine
01	7.41	7.31	7.19	7.42
02	7.43	7.35	7.51	7.59
03	7.44	7.44	7.4	7.39
04	7.41	7.35	7.28	7.46
05	7.51	7.4	7.67	7.45
06	7.56	7.35	7.24	7.38
07	7.53	7.41	7.42	7.52
08	7.5	7.27	7.1	7.59
Mean±SD	7.47±0.06	7.36±0.06	7.35±0.19	7.47±0.08
HCO3-(mmol/L)
	sham	HS	Vehicle	Cl-amidine
01	29.3	17.8	26.4	26
02	28.5	20	23	23.2
03	30	23.8	25.8	25.2
04	29.5	25.1	11.4	22.3
05	30	19.2	21.3	27
06	28.9	24.7	20.4	27.5
07	27.7	23.7	24.6	24.5
08	28.5	20.7	24.9	27.4
Mean±SD	29.05±0.8	20.8±4.65	22.23±4.85	25.39±1.95
BE(mmol/L)
	sham	HS	Vehicle	Cl-amidine
01	3.9	-7.7	-2.2	1.4
02	3.7	-8.8	0.2	-1.4
03	5.2	-0.1	-1.8	-2.4
04	4.5	-0.67	-1.7	2.9
05	4.5	-2.3	1	3.2
06	2.1	-2.8	-3.1	-0.5
07	2.7	-1.8	-3.6	4.3
08	3.7	-2.9	-4.2	2.8
Mean±SD	3.79±1.00	3.38±3.17	1.92±1.8	1.29±2.44
PaO2(mmHg)
	sham	HS	Vehicle	Cl-amidine
01	101	120	117	102
02	121	124	53	84
03	101	91	109	115
04	80	110	101	81
05	104	116	82	81
06	99	80	119	86
07	108	84	60	84
08	91	36	108	79
Mean±SD	100.63±11.96	95.13±29.22	93.63±25.65	89.00±12.72
PaCO2(mmHg)
	sham	HS	Vehicle	Cl-amidine
01	47	36	13	41
02	44	14	71	22
03	45	36	29	37
04	55	46	18	39
05	49	20	54	41
06	39	61	19	42
07	51	44	59	34
08	50	87	32	44
Mean±SD	47.50±4.90	43.00±23.11	36.88±21.65	37.50±6.99
P50(mmHg)
	sham	HS	Vehicle	Cl-amidine
01	32.1	25	28.4	26.7
02	28.9	21.4	25.1	25.9
03	27.4	26.7	26.8	25.5
04	32	23.3	28.7	27.3
05	31.6	26.8	24	29.1
06	32	23.1	26	26.7
Mean±SD	30.72±2.06	27.7±3.26	26.12±1.95	26.87±1.27
SaO2(%)
	sham	HS	Vehicle	Cl-amidine
01	98	98	99	98
02	95	99	99	97
03	98	97	91	99
04	93	98	99	98
05	93	89	78	95
06	94	93	98	98
07	94	96	98	97
Mean±SD	95.00±2.16	95.71±3.55	94.57±7.85	97.43±1.27
Intestine Injury Score
	sham	HS	Vehicle	Cl-amidine
01	0	3	2	1
02	0	3	2	1
03	0	2	2	1
04	0	1	2	0
05	1	1	3	0
06	0	1	1	0
07	0	3	2	0
08	0	3	2	0
09	0	3	2	0
10	0	3	2	1
11	0	3	2	1
12	0	3	2	1
Mean±SD	0.08±0.29	2.42±0.9	2±0.43	0.5±0.52
IntestineW/D ratio
	sham	HS	Vehicle	Cl-amidine
01	2.15	5.04	5	3.62
02	3.8	5.23	5.24	4.56
03	3.93	4.59	4.6	4.3
04	3.81	4.14	5.13	4.4
05	2.65	4.53	4.09	3.85
06	3.13	5.1	5.67	4.52
07	3.47	5.43	5.05	3.68
08	2.98	4.94	4.78	4.44
Mean±SD	3.24±0.63	4.88±0.43	4.95±0.47	4.17±0.39
Lung Injury Score
	sham	HS	Vehicle	Cl-amidine
01	0	6	3	3
02	0	4	4	2
03	0	4	5	4
04	0	5	6	2
05	0	5	6	2
06	0	3	5	2
07	0	4	6	3
08	0	5	3	3
09	0	4	4	3
10	0	5	4	2
11	0	5	3	2
12	0	5	3	2
Mean±SD	0.00±0.00	5.00±1.82	5.25±1.50	2.50±0.58
Lung W/D ratio
	sham	HS	Vehicle	Cl-amidine
01	3.32	6.06	5.66	4.38
02	3.75	6.78	6.29	4.75
03	3.86	5.88	5.15	4.42
04	3.84	5.11	6.28	4.74
05	3.66	6.09	6.32	4.46
06	3.36	6.95	5.29	4.53
07	4.04	6.36	6.05	4.03
08	3.94	6.2	6.02	4.58
Mean±SD	3.72±0.22	6.18±0.56	5.88±0.46	4.49±0.26
Intestine Claudin-1/β-actin ratio
	sham	HS	Vehicle	Cl-amidine
01	1.18	0.53	0.51	0.66
02	1.03	0.62	0.61	0.75
03	0.89	0.53	0.51	0.62
04	0.94	0.59	0.6	0.75
05	1.08	0.72	0.71	0.91
Mean±SD	1.02±0.11	0.6±0.08	0.59±0.08	0.74±0.11
Intestine ZO-1/β-actin ratio
	sham	HS	Vehicle	Cl-amidine
01	1.14	0.79	0.78	0.96
02	1.06	0.68	0.65	0.88
03	1.14	0.78	0.78	0.96
04	0.97	0.64	0.62	0.83
05	1	0.68	0.72	0.83
Mean±SD	1.06±0.08	0.71±0.07	0.71±0.08	0.89±0.07
Serum cf-DNA Levels in Sham and HS Groups(ng/ml)
Time after Hemorrhagic shock	sham				Mean±SD
1h	1632.03	982.14	1972.68	974.63	1390.37±495.64
4h	816.56	849.01	1091.7	1591.45	1087.18±357.89
6h	1276.22	1395.62	1147.38	946.43	1191.41±192.22
12h	1090.94	1011.39	1356.28	1796.11	1313.68±353.81
24h	2377.91	1564.55	1149.43	948.81	1510.18±632.77
	HS				Mean±SD
1h	1150.47	2143.64	2864.64	1193.66	1838.1±823.67
4h	1508.8	1951.77	1477.06	2446.95	1846.15±455.39
6h	2672.73	4025.81	2358.8	4380.5	3359.46±993.22
12h	4326.45	3807.16	2696.49	2807.76	3409.47±789.39
24h	3807.16	3342.53	5375.1	4761.57	4321.59±917.73
Serum cf-DNA levels at 6 hours in each group of rats (ng/ml)
	sham	HS	Vehicle	Cl-amidine
01	784.85	2358.8	3326.49	1154.89
02	947.36	4797.65	4405.78	1666.84
03	839.37	3582.62	5288.95	1386.71
04	780.485	4006.11	2451.01	1079.3
05	1016.62	4152.3	2737.18	676.02
06	1586.76	4107.9	2619.23	1412.5
07	882.44	2220.4	3678.13	1034.09
08	1147.38	2978.77	2772.68	917.62
Mean±SD	998.15±268.10	3525.57±921.80	3409.93±1000.34	1165.99±313.31
Serum CitH3 (ng/ml)
	sham	HS	Vehicle	Cl-amidine
01	202.384	202.687	213.403	214.333
02	206.638	203.899	193.697	237.937
03	201.176	236.628	193.697	212.474
04	190.148	239.58	211.239	226.613
05	180.611	208.425	182.18	189.125
06	180.925	196.138	195.818	177.171
07	158.37	222.944	185.96	167.868
08	192.304	255.485	211.04	176.236
Mean±SD	189.06±15.69	220.72±21.33	198.37±12.06	200.21±26.03
Intestine CitH3 /β-actin ratio
	sham	HS	Vehicle	Cl-amidine
01	0.7	1.09	1.11	0.87
02	0.69	0.92	0.89	0.65
03	0.71	1.09	1.12	0.88
04	0.68	0.92	0.89	0.64
05	0.61	1.1	0.89	0.69
Mean±SD	0.68±0.04	1.02±0.10	0.98±0.12	0.74±0.12
Lung CitH3 /β-actin ratio
	sham	HS	Vehicle	Cl-amidine
01	0.47	1.09	1.05	0.65
02	0.23	0.9	0.88	0.47
03	0.25	1.27	1.24	0.79
04	0.3	0.81	0.76	0.57
05	0.62	1.69	1.69	1.13
Mean±SD	0.37±0.17	1.15±0.35	1.12±0.36	0.72±0.26
Intestine ICAM-1/β-actin ratio
	sham	HS	Vehicle	Cl-amidine
01	0.57	1.45	1.37	0.99
02	0.38	1.07	0.87	0.66
03	0.28	1.28	1.17	0.91
04	0.23	1.15	1.29	1.02
05	0.31	1.19	0.99	0.66
Mean±SD	0.35±0.13	1.2±0.14	1.14±0.21	0.85±0.17
Intestine co-localized area of MPO and NE (%)
	sham	HS	Vehicle	Cl-amidine
01	24.38	51.73	46.15	30.3
02	39.85	41.89	43.81	36.61
03	23.83	46.31	47.76	33
04	27.06	44.85	46.54	40.56
Mean±SD	26.39±2.96	46.20±4.12	46.07±1.65	37.51±3.46
Intestine MPO⁺/NE⁺ cells (%)
	sham	HS	Vehicle	Cl-amidine
01	43.25	62.05	61.5	49.96
02	41.58	70.47	67.17	53.61
03	37.72	67.9	62.26	54.28
04	33.7	68	55.21	54.9
Mean±SD	39.06±4.26	67.11±3.57	61.54±4.91	53.19±2.22
Intestine TNF-α（pg/mg）
	sham	HS	Vehicle	Cl-amidine
01	7.68774	54.3947	63.6684	31.811
02	19.4279	56.7627	52.7449	25.6814
03	21.3728	61.107	50.1941	27.7869
04	20.0222	37.2485	61.6455	29.0937
05	26.7878	49.8697	45.9465	30.3036
06	24.7875	48.5262	40.6871	27.2079
Mean±SD	20.01±6.68	51.32±8.28	52.48±8.90	28.65±2.22
Intestine IL-6（pg/mg）
	sham	HS	Vehicle	Cl-amidine
01	91.155	430.891	322.278	173.426
02	76.9396	369.149	304.863	251.002
03	81.0859	312.482	363.33	190.553
04	165.968	341.817	380.955	214.147
05	146.947	269.282	217.157	245.27
06	132.723	326.349	312.121	271.088
Mean±SD	115.8±37.67	341.66±54.85	316.78±57.28	224.25±37.87
Intestine IL-10（pg/mg）
	sham	HS	Vehicle	Cl-amidine
01	37.361	239.925	401.977	74.177
02	63.715	217.143	208.311	184.428
03	32.363	164.854	151.775	240.792
04	60.382	345.678	156.947	264.816
05	66.174	138.896	315.993	122.518
06	93.494	316.051	150.178	83.829
Mean±SD	58.91±22.10	237.09±81.60	230.86±105.13	161.76±80.83
Intestine PAD4 mRNA/β-actin ratio
	sham	HS	Vehicle	Cl-amidine
01	1.01	5.29	3.99	2.2
02	1.04	3.94	5.87	2.68
03	1.07	4.38	4.23	3.08
04	0.92	4.06	5.67	2.37
05	1.45	6.76	3.42	2.22
Mean±SD	1.10±0.20	4.89±1.17	4.64±1.07	2.52±0.37
Intestine PAD4 /β-actin ratio
	sham	HS	Vehicle	Cl-amidine
01	0.53	0.77	0.74	0.6
02	0.48	0.73	0.71	0.65
03	0.5	0.81	0.81	0.71
04	0.56	0.94	0.9	0.77
05	0.5	0.92	0.88	0.7
Mean±SD	0.51±0.03	0.83±0.09	0.81±0.08	0.69±0.61
Intestine co-localized area of CitH3 and NE (%)
	sham	HS	Vehicle	Cl-amidine
01	8.91	31.81	38.55	5.61
02	5.43	20.89	12.98	8.69
03	4.73	10.39	16.86	9.66
04	5.19	15.91	11.77	2.18
Mean±SD	6.07±1.92	19.75±9.11	20.04±12.53	6.54±3.8
Intestine CitH3⁺/NE⁺ cells (%)
	sham	HS	Vehicle	Cl-amidine
01	15.07	53.01	36.97	24.23
02	22.21	73.92	64.97	26.74
03	19.47	30.93	39.85	38.98
04	16.27	41.84	53.69	30.3
Mean±SD	18.26±3.23	49.93±18.36	48.87±12.98	30.06±6.45
